# Supplementary material for: Delivery of Mesenchymal Stem Cell in Dialdehyde Methylcellulose-Succinyl-Chitosan Hydrogel Promotes Chondrogenesis in a Porcine Model
Source: Polymers (Basel). 2022 Apr 5;14(7):1474. doi: 10.3390/polym14071474 (PMC9002496; doi:10.3390/polym14071474)
Supplement: Supplementary file 1 [file polymers-14-01474-s001.zip]

Archive with 1 entries (1 files):
- polymers-1628556-supplementary.pdf
